# Supplementary material for: Expression of Concern: HIF-1α Activation by Intermittent Hypoxia Requires NADPH Oxidase Stimulation by Xanthine Oxidase
Source: PLoS One. 2024 Feb 14;19(2):e0299122. doi: 10.1371/journal.pone.0299122 (PMC10866470; doi:10.1371/journal.pone.0299122)
Supplement: S1 File — (ZIP) [file pone.0299122.s001.zip]

Archive with 5 entries (5 files):
- fig 4A p67phox cyto and mem.tif
- Fig 4A tubulin and cadherin in cytosol.tif
- fig 4Ap47phox cyto and membrane.tif
- Fig 4Atubulin and cadherin in membrane.tif
- Fig4A gp91phox cytoand mem.tif
