# Supplementary material for: Expression of Concern: HIF-1α Activation by Intermittent Hypoxia Requires NADPH Oxidase Stimulation by Xanthine Oxidase
Source: PLoS One. 2024 Feb 14;19(2):e0299122. doi: 10.1371/journal.pone.0299122 (PMC10866470; doi:10.1371/journal.pone.0299122)
Supplement: S2 File — (XLSX) [file pone.0299122.s002.xlsx]

## Sheet: expt1
Expt1							normalized
		cytosol		membrane			cytosol	membrane	ratio
gp91phox
n		44.916		142.287			0.358757	1.03435	2.88315
ih		34.679		145.227			0.288845	1.04514	3.61836
allo		38.017		143.745			0.306906	1.13906	3.71144
p67phox
n		100.778		31.441			0.804943	0.228559	0.283944
ih		70.231		119.802			0.584961	0.86217	1.47389
allo		90.217		60.106			0.728308	0.476291	0.653969
p47phox
n		99.224		42.392			0.79253	0.308166	0.388839
ih		38.773		109.537			0.322944	0.788297	2.44097
allo		77.912		60.17			0.628972	0.476798	0.758059
tubulin
n		125.199		80.272
ih		120.061		78.958
allo		123.872		80.511
cadherin
n		42.012		137.562
ih		46.098		138.954
allo		43.945		126.196

## Sheet: expt2
Expt2		cytosol		membrane			normalized values	cytosol	membrane	ratio
gp91phox
n		47.265		143.797				0.457113	0.960632	2.10152
ih		46.15		180.769				0.467058	1.22618	2.62532
allo		42.831		146.831				0.429392	1.05487	2.45665
p67phox
n		160.452		88.24				1.55178	0.589485	0.379878
ih		58.463		139.48				0.591671	0.946108	1.59904
allo		140.96		99.7				1.41316	0.716267	0.506854
p47phox
n		113.839		90.553				1.10097	0.604937	0.549459
ih		40.048		159.622				0.405303	1.08273	2.67142
allo		102.677		62.263				1.02936	0.447311	0.434551
tubulin
n		103.399		66.432
ih		98.81		65.301
allo		99.748		68.533
cadherin
n		82.488		149.69
ih		81.973		147.425
allo		78.346		139.194

## Sheet: Expt3
Expt3		cytosol		membrane			noramlized	cytosol	membrane	ratio
gp91phox
n		40.15		128.48				0.384398	0.891671	2.31966
ih		48.48		188.06				0.442776	1.36407	3.08072
allo		43.69		134.26				0.413853	0.977866	2.36284
p67phox
n		183.62		76.158				1.75799	0.528548	0.300655
ih		64.36		150.086				0.587811	1.08863	1.85201
allo		144.75		68.72				1.37114	0.500513	0.365034
p47phox
n		109.38		65.46				1.04721	0.454303	0.433822
ih		53.25		165.47				0.486341	1.20021	2.46784
allo		102.54		60.52				0.971308	0.44079	0.453811
tubulin
n		104.449		81.474
ih		109.491		61.524
allo		105.569		58.499
cadherin
n		78.435		144.089
ih		88.252		137.867
allo		77.444		137.299

## Sheet: composite
	ratios				normalized
	Expt 3	Expt2	expt1		Expt 3	Expt2	expt1	mean	SEM
gp91phox
n	2.31966	2.10152	2.88315		1	0.905963	1.24292	1.04963	0.100386
ih	3.08072	2.62532	3.61836		1.32809	1.13177	1.55987	1.33991	0.123723
allo	2.36284	2.45665	3.71144		1.01862	1.05906	1.6	1.22589	0.187417
p67phox
n	0.300655	0.379878	0.283944		1	1.2635	0.944417	1.06931	0.0984136
ih	1.85201	1.59904	1.47389		6.15989	5.31853	4.90227	5.46023	0.369894
allo	0.365034	0.506854	0.653969		1.21413	1.68583	2.17514	1.6917	0.277437
p47phox
n	0.433822	0.549459	0.388839		1	1.26655	0.89631	1.05429	0.110273
ih	2.46784	2.67142	2.44097		5.68861	6.15786	5.62666	5.82438	0.167699
allo	0.453811	0.434551	0.758059		1.04608	1.00168	1.7474	1.26505	0.241513
