# Supplementary material for: Expression of Concern: HIF-1α Activation by Intermittent Hypoxia Requires NADPH Oxidase Stimulation by Xanthine Oxidase
Source: PLoS One. 2024 Feb 14;19(2):e0299122. doi: 10.1371/journal.pone.0299122 (PMC10866470; doi:10.1371/journal.pone.0299122)
Supplement: S3 File — gp91phox is also known as Nox2. (ZIP) [file pone.0299122.s003.zip]

Archive with 3 entries (3 files):
- S3_fig5 ipwith p47phox raw images/2Fig5 ipwith p47phox p67phox.tif
- S3_fig5 ipwith p47phox raw images/2fig5 ipwith p47phoxnox2.tif
- S3_fig5 ipwith p47phox raw images/fig5 ipwith p47phox raw images.zip
