# Supplementary material for: Expression of Concern: HIF-1α Activation by Intermittent Hypoxia Requires NADPH Oxidase Stimulation by Xanthine Oxidase
Source: PLoS One. 2024 Feb 14;19(2):e0299122. doi: 10.1371/journal.pone.0299122 (PMC10866470; doi:10.1371/journal.pone.0299122)
Supplement: S4 File — gp91phox is also known as Nox2. (ZIP) [file pone.0299122.s004.zip]

Archive with 4 entries (4 files):
- S4_Fig5ipwith p67phox raw images/Fig 5ip with p67phox p67phox.tif
- S4_Fig5ipwith p67phox raw images/Fig5ipwith p67phox nox2.tif
- S4_Fig5ipwith p67phox raw images/Fig5ipwith p67phox p47phox.tif
- S4_Fig5ipwith p67phox raw images/Fig5ipwith p67phox raw images.zip
